# Supplementary material for: Prospective contributions of biomass pyrolysis to China’s 2050 carbon reduction and renewable energy goals
Source: Nat Commun. 2021 Mar 16;12:1698. doi: 10.1038/s41467-021-21868-z (PMC7966788; doi:10.1038/s41467-021-21868-z)
Supplement: Supplementary file 4 — Source Data [file 41467_2021_21868_MOESM4_ESM.xlsx]

## Sheet: Data titles
Data 1	Material and energy flows under different temperature for a BIPP system by Aspen model simulation
Data 2	The life-cycle GHG emissions in the BIPP system, and fixed CO2 and the biochar soil effect of biochar sequestration
Data 3	National reduced GHG emissions from net life-cycle GHG emissions and the substitution of fossil fuels
Data 4	Potential co-benefits for air pollution, including avoided air pollution from reduced OBB, DBB biomass burning and BIPP system
Data 5	The results of modelling scenarios for China’s bio-NETs deployment
Data 6	The results of sensitivity analysis for China’s bio-NETs deployment scenarios

## Sheet: Data 1
For 1 t biomass feedstock input	250	350	450	550	650	℃
Fuel	320	520	640	720	770	kg/h
Cooling water	843	543	543	743	743	kg/h
Power consumption	-16.74	-32.62	-36.34	-43.76	-49.2	kW
Power generation	19.73	128.19	167.5	249.32	266.23	kW
Net power	2.99	95.57	131.16	205.56	217.03	kW
Gross eletrical energy produced	71.028	461.484	603	897.552	958.428	kJ
Net eletrical energy produced	10.764	344.052	472.176	740.016	781.308	kJ

## Sheet: Data 2
GHG emissions for BIPP system (for 7.5 t feedstock input)
1	Agricultural process	1038.93	t CO2-eq/yr
2	Transportation	592.943	t CO2-eq/yr
3	Construction phase	3106.43	t CO2-eq/yr
4	Operation and maintenance phase	1827.55	t CO2-eq/yr
5	Water treatment	525	550	575	600	625	650	℃
		808.311	861.203	901.653	923.937	922.333	891.119	t CO2-eq/yr
Carbon fixation in soil by biochar (biochar /t feedstock)		525	550	575	600	625	650	℃
		10728.9	12436	13833.8	14600.9	14199.4	12346.7	t CO2-eq/yr
The biochar soil effect of biochar sequestration		525	550	575	600	625	650	℃
		224.092	220.817	218.419	215.525	210.76	202.748	t CO2-eq/yr

## Sheet: Data 3
	The net life-cycle GHG emissions				The substitution of fossil fuels
	GHG emissions in agricultural process	GHG emissions for pyrolysis plants	Fixed carbon	The biochar soil effect	Avoided Sub-PC emissions	Avoided coal oven gas emissions	Avoided coal tar emissions
	(CO2-eq Mt)	(CO2-eq Mt)	(CO2-eq Mt)	(CO2-eq Mt)	(Mt CO2-eq)	(Mt CO2-eq)	(Mt CO2-eq)
Beijing	0.00529117	0.0286395	-0.0565596	-0.000986633	0.0318795	0.00626195	0.0157576
Tianjin	0.0213002	0.0765166	-0.154776	-0.002636	0.0851729	0.0167301	0.0420999
Hebei	0.471648	1.3518	-2.75743	-0.0465695	1.50473	0.295566	0.743767
Shanxi	0.321284	0.527618	-1.04821	-0.0181765	0.587308	0.115362	0.290299
Inner Mongolia	1.67462	1.26334	-2.48228	-0.043522	1.40626	0.276225	0.695095
Liaoning	0.635494	0.859031	-1.70325	-0.0295937	0.956213	0.187825	0.472644
Jilin	1.40737	1.62362	-3.20072	-0.0559338	1.8073	0.355	0.893327
Heilongjiang	3.09041	2.5399	-5.10519	-0.0874998	2.82724	0.555342	1.39747
Shanghai	0.0109666	0.0288398	-0.0634203	-0.000993532	0.0321024	0.00630573	0.0158678
Jiangsu	0.472388	1.0574	-2.30211	-0.0364276	1.17703	0.231198	0.58179
Zhejiang	0.0561318	0.203564	-0.44367	-0.0070128	0.226593	0.0445087	0.112002
Anhui	0.333667	1.19245	-2.5621	-0.04108	1.32735	0.260726	0.656094
Fujian	0.0666762	0.155451	-0.337035	-0.00535531	0.173038	0.033989	0.0855303
Jiangxi	0.240778	0.601111	-1.32261	-0.0207083	0.669114	0.131431	0.330735
Shandong	0.68501	1.89753	-3.90249	-0.0653698	2.11219	0.414888	1.04403
Henan	0.933933	2.3311	-4.87846	-0.0803063	2.59481	0.509687	1.28258
Hubei	0.366564	0.945667	-2.04681	-0.0325783	1.05265	0.206767	0.520312
Hunan	0.218433	0.913324	-1.99356	-0.0314641	1.01665	0.199696	0.502517
Guangdong	0.179116	0.366395	-0.789806	-0.0126223	0.407845	0.0801111	0.201593
Guangxi	0.275353	0.465837	-0.985156	-0.0160481	0.518537	0.101854	0.256307
Hainan	0.0413456	0.0440848	-0.0964341	-0.00151872	0.0490721	0.00963901	0.0242557
Chongqing	0.220736	0.314579	-0.65746	-0.0108372	0.350167	0.0687816	0.173083
Sichuan	0.477311	1.08899	-2.2999	-0.0375159	1.21219	0.238105	0.599171
Guizhou	0.132761	0.350493	-0.730485	-0.0120745	0.390145	0.0766343	0.192844
Yunnan	0.291589	0.658243	-1.34638	-0.0226765	0.73271	0.143923	0.362169
Tibet	0.00429902	0.0111131	-0.0246063	-0.000382847	0.0123703	0.00242984	0.00611449
Shannxi	0.299569	0.464823	-0.954624	-0.0160132	0.517409	0.101632	0.255749
Gansu	0.238501	0.407227	-0.821741	-0.014029	0.453297	0.089039	0.224059
Qinghai	0.0407274	0.0364699	-0.0787674	-0.00125639	0.0405957	0.00797403	0.020066
Ningxia	0.0220456	0.14297	-0.285092	-0.00492531	0.159144	0.0312598	0.0786627
Xinjiang	0.596228	0.850329	-1.80062	-0.0292939	0.946527	0.185922	0.467856

## Sheet: Data 4
The Production Coefficient for Agricultural Residues
	Rice	corn	Wheat	Soybean	Cotton	Peanut	Rapeseed	Sesame		Collection Coefficient
Ratio of crop residue to grain	1	2	1.1	1.6	3	1.5	2	3		0.78
Domestic burning (kg/t)										domestic burning ratio
SO2	0.53	0.53	0.53	0.53	0.53	0.53	0.53	0.53		0.08814
NOx	0.42	0.76	0.86	1.29	1.29	1.29	1.29	1.29
PM2.5	1.66	2.45	5.61	3.94	6.04	3.94	3.94	3.94
BC	0.06	0.09	0.22	0.16	0.24	0.16	0.16	0.16
Opening burning (kg/t)										open burning ratio
SO2	0.53	0.44	0.85	0.53	0.53	0.53	0.53	0.53		0.1716
NOx	1.29	4.3	3.3	1.29	1.29	1.29	1.29	1.29
PM2.5	9.65	11.7	7.6	9.65	9.65	9.65	9.65	9.65
BC	0.37	0.47	0.3	0.39	0.39	0.39	0.39	0.39
The Crop Production in China															Total avoided air pollutant emissions
	Rice	corn	Wheat	Soybean	Cotton	Peanut	Rapeseed	Sesame	Unit	Total Residue	Unit	Residue Collection	Unit	Plants number	SO2	NOx	PM2.5	BC	Unit
Beijing	0.1	49.4	11.1	0.7	0	0.5	0	0	10kt	1129.8		881.244	kt	4.44628	15.0821	72.1434	236.846	9.42632	10 t
Tianjin	11.3	107.3	59.8	1.2	2.6	0.3	0	0	10kt	3018.5	kt	2354.43	kt	11.8792	42.8782	178.889	614.345	24.3945	10 t
Hebei	54.5	1670.4	1435	29.5	37.3	127.4	3	0.9	10kt	53327	kt	41595.1	kt	209.866	787.338	3087.7	10693.3	424.931	10 t
Shanxi	0.5	862.7	271.4	30.6	1.4	1.2	0.7	0.2	10kt	20814	kt	16234.9	kt	81.9126	283.358	1307.26	4328.45	172.241	10 t
Inner Mongolia	53.2	2250.8	158.3	103	0	4.2	41.7	0.1	10kt	49837.3	kt	38873.1	kt	196.132	643.067	3134.08	10544	419.998	10 t
Liaoning	467.7	1403.5	2.7	27.2	0	44.8	0.2	0	10kt	33887.9	kt	26432.6	kt	133.364	434.85	1943.24	7050.55	279.555	10 t
Jilin	630.1	2805.7	0.1	48.6	0	55.9	0	0.6	10kt	64050.2	kt	49959.2	kt	252.067	816.865	3834.38	13445.6	533.853	10 t
Heilongjiang	2199.7	3544.1	21.8	437.3	0	5.2	0	0.1	10kt	100197	kt	78153.3	kt	394.319	1305.27	5118.56	20412.1	807.249	10 t
Shanghai	84.1	2.1	19.9	0.8	0	0.2	1	0	10kt	1137.7	kt	887.406	kt	4.47737	17.1861	24.3845	198.652	7.64591	10 t
Jiangsu	1952.5	252.2	1174	73.5	11.7	35.1	106.3	1.7	10kt	41713.5	kt	32536.5	kt	164.162	651.553	1295.47	7494.55	292.118	10 t
Zhejiang	578.1	31.1	35.1	35.8	2	5.3	25.1	0.9	10kt	8030.4	kt	6263.71	kt	31.6033	114.44	153.018	1437.29	55.6237	10 t
Anhui	1459.3	496.3	1411	134	23.4	94.4	126.3	7.1	10kt	47041	kt	36692	kt	185.128	733.481	1746.36	8680.45	340.966	10 t
Fujian	485	21.5	0.6	23.3	0	28.6	1.9	0.2	10kt	6132.4	kt	4783.27	kt	24.1338	85.8786	102.55	1092.89	42.1702	10 t
Jiangxi	2027.2	12.8	2.6	33.1	11.5	46.4	73.9	3.6	10kt	23713.2	kt	18496.3	kt	93.3222	334.271	318.916	4170.89	160.385	10 t
Shandong	95.1	2050.9	2346.6	38.8	53.7	319.4	2.4	0.1	10kt	74855.4	kt	58387.2	kt	294.59	1134.34	4168.92	14803	588.125	10 t
Henan	531.5	1853.7	3501	53.8	12.6	485.3	86.1	27.3	10kt	91959.3	kt	71728.3	kt	361.902	1451.43	4672.87	17639.7	699.329	10 t
Hubei	1810.7	332.9	420.9	28.7	29.8	67.9	255.2	14.5	10kt	37305.6	kt	29098.4	kt	146.814	541.391	1042.06	6889.26	269.518	10 t
Hunan	2644.8	188.8	9.4	34.3	14.5	30.5	210.8	1.5	10kt	36029.7	kt	28103.2	kt	141.793	502.988	678.903	6496.5	251.455	10 t
Guangdong	1088.4	77.9	0.3	21.6	0	109	0.8	0.4	10kt	14453.9	kt	11274	kt	56.8827	201.505	271.11	2599.17	100.488	10 t
Guangxi	1137.8	280.7	0.9	23.9	0.3	60.7	2.6	0.7	10kt	18376.8	kt	14333.9	kt	72.3211	554.358	534.415	3434.19	133.521	10 t
Hainan	153.3	0	0	2.1	0	11.1	0	0.2	10kt	1739.1	kt	1356.5	kt	6.84415	24.5325	22.0876	304.119	11.6759	10 t
Chongqing	506.4	259.7	22.9	47.9	0	11.9	46.7	0.7	10kt	12409.8	kt	9679.64	kt	48.8382	168.42	454.412	2397.54	94.181	10 t
Sichuan	1552.6	765.7	426.3	99.9	1	67.8	238.5	0.5	10kt	42959.7	kt	33508.6	kt	169.066	608.108	1580.36	8203.65	322.615	10 t
Guizhou	417.5	324.1	61.7	34.4	0.1	10.5	89	0	10kt	13826.6	kt	10784.7	kt	54.414	188.76	562.414	2707.98	106.853	10 t
Yunnan	659.7	747.3	90.6	136.4	0	8.2	56.1	0	10kt	25967	kt	20254.3	kt	102.192	777.89	1187.49	5177.41	204.573	10 t
Tibet	0.5	0.8	23.4	2	0	0	6.4	0	10kt	438.4	kt	341.952	kt	1.7253	7.573	17.1472	79.4159	3.16112	10 t
Shannxi	91.9	543.1	458.1	21.2	3.9	9.7	43.2	1.7	10kt	18336.8	kt	14302.7	kt	72.1636	269.563	1014.79	3651.47	144.952	10 t
Gansu	3.1	577.2	281	36.2	4.3	0.5	34	0.1	10kt	16064.7	kt	12530.5	kt	63.2219	491.287	949.62	3286.85	130.835	10 t
Qinghai	0	18.6	34.1	5.6	0	0	30.1	0	10kt	1438.7	kt	1122.19	kt	5.66194	21.7802	56.99	277.6	11.1124	10 t
Ningxia	60.8	226.9	39.6	3.4	0	0	0.2	0	10kt	5640	kt	4399.2	kt	22.196	168.165	331.662	1165.1	46.1968	10 t
Xinjiang	65.1	705.1	698.3	20.8	350.3	1.7	10.8	0.9	10kt	33544.6	kt	26164.8	kt	132.013	493.596	1546.13	6795.39	270.892	10 t
Sum(crops)	20822.5	22463.3	13018.5	1589.6	560.4	1643.7	1493	64	10kt	899376	kt	701513	kt	3539.45	13871.2	41408.4	176308	6960.04	10 t
	Avoided air pollutant emissions from a BIPP plant
	Electricity (kg/yr)	Pyrolysis gas (kg/yr)	Bio-oil (kg/yr)	Emissions from fuel combustion (kg/yr)
SO2	402.617	-120.854	9734.78	-9152
NOx	1428.33	-1920.95	-6027.36	-29172
PM2.5	910.682	184.462	7063.34	-27813.5
BC	36.4273	7.37847	282.534	-1112.54

## Sheet: Data 5
Unit (Mt CO2-eq/yr)	2020	2021	2022	2023	2024	2025	2026	2027	2028	2029	2030	2031	2032	2033	2034	2035	2036	2037	2038	2039	2040	2041	2042	2043	2044	2045	2046	2047	2048	2049	2050	Total
Scenario 1 (0%biochar+80%BECCS)	0	0	0	0	0	0	0	0	0	0	0	19.3597	38.7193	58.079	77.4386	96.7983	116.158	135.518	154.877	174.237	193.597	212.956	232.316	251.675	271.035	290.395	309.754	329.114	348.474	367.833	387.193	4065.53
Senerios 2 (11%biochar+69%BECCS)	17.9328	17.943	17.9533	17.9636	17.9739	17.9842	17.9945	18.0048	18.0151	18.0254	18.0357	66.2298	83.2202	100.212	117.205	134.2	151.197	168.194	185.194	202.195	219.197	236.202	253.207	270.215	287.223	304.234	321.246	338.26	355.275	372.293	389.311	4752.34
Senerios 3 (33%biochar+47%BECCS)	53.6614	53.7538	53.8464	53.9392	54.0321	54.1251	54.2184	54.3117	54.4053	54.499	54.5928	161.181	173.238	185.31	197.395	209.495	221.611	233.741	245.887	258.05	270.229	282.425	294.638	306.87	319.12	331.389	343.678	355.986	368.315	380.666	393.038	6127.65
Senerios 4 (73%biochar+7%BECCS)	119.008	119.461	119.915	120.371	120.828	121.287	121.748	122.21	122.675	123.141	123.609	338.092	340.254	342.468	344.743	347.085	349.504	352.01	354.613	357.326	360.165	363.144	366.282	369.599	373.12	376.87	380.879	385.18	389.812	394.817	400.243	8620.46
Senerios 5 (73%biochar+7%biochar)	119.008	119.461	119.915	120.371	120.828	121.287	121.748	122.21	122.675	123.141	123.609	124.665	125.724	126.784	127.846	128.91	129.975	131.043	132.112	133.183	134.256	135.33	136.407	137.485	138.565	139.647	140.731	141.817	142.905	143.994	145.086	4030.72
Senerios 6 (100% crops)	163.025	164.216	165.413	166.616	167.825	169.04	170.26	171.487	172.72	173.959	175.204	476.352	478.414	480.475	482.536	484.597	486.659	488.72	490.781	492.842	494.903	496.965	499.026	501.087	503.148	505.21	507.271	509.332	511.393	513.455	515.516	11778.4
Senerios 7 (100%-crops+energy crops+forest)	260.009	265.332	270.702	276.079	281.464	286.856	292.255	297.661	303.075	308.496	313.924	819.04	830.676	842.362	854.096	865.879	877.711	889.592	901.522	913.501	925.528	937.605	949.73	961.904	974.127	986.399	998.72	1011.09	1023.51	1035.98	1048.49	21803.3
Biochar	2020	2021	2022	2023	2024	2025	2026	2027	2028	2029	2030	2031	2032	2033	2034	2035	2036	2037	2038	2039	2040	2041	2042	2043	2044	2045	2046	2047	2048	2049	2050
Scenario 1 (0%biochar+80%BECCS)	0	0	0	0	0	0	0	0	0	0	0	0	0	0	0	0	0	0	0	0	0	0	0	0	0	0	0	0	0	0	0
Senerios 2 (11%biochar+69%BECCS)	17.9328	17.943	17.9533	17.9636	17.9739	17.9842	17.9945	18.0048	18.0151	18.0254	18.0357	51.3079	48.7918	46.2572	43.7038	41.1315	38.5401	35.9296	33.2998	30.6505	27.9816	25.293	22.5844	19.8558	17.1071	14.3379	11.5483	8.73808	5.90704	3.05504	0.181935
Senerios 3 (33%biochar+47%BECCS)	53.6614	53.7538	53.8464	53.9392	54.0321	54.1251	54.2184	54.3117	54.4053	54.499	54.5928	156.58	150.162	143.57	136.801	129.85	122.711	115.38	107.851	100.12	92.1795	84.0255	75.6518	67.0524	58.2212	49.1521	39.8385	30.2739	20.4515	10.3645	0.00558457
Senerios 4 (73%biochar+7%BECCS)	119.008	119.461	119.915	120.371	120.828	121.287	121.748	122.21	122.675	123.141	123.609	361.72	356.581	350.777	344.221	336.815	328.45	319.002	308.329	296.274	282.658	267.278	249.906	230.283	208.119	183.083	154.805	122.863	86.7843	46.0318	0.000371437
Senerios 5 (73%biochar+7%biochar)	119.008	119.461	119.915	120.371	120.828	121.287	121.748	122.21	122.675	123.141	123.609	124.078	124.549	125.022	125.497	125.974	126.452	126.932	127.414	127.898	128.383	128.871	129.36	129.851	130.344	130.838	131.335	131.834	132.334	132.836	133.34
Senerios 6 (100% crops)	163.025	164.216	165.413	166.616	167.825	169.04	170.26	171.487	172.72	173.959	175.204	489.992	464.203	438.414	412.625	386.836	361.047	335.258	309.469	283.68	257.891	232.102	206.312	180.523	154.734	128.945	103.156	77.3672	51.5781	25.7891	0
BECCS	2020	2021	2022	2023	2024	2025	2026	2027	2028	2029	2030	2031	2032	2033	2034	2035	2036	2037	2038	2039	2040	2041	2042	2043	2044	2045	2046	2047	2048	2049	2050
Scenario 1 (0%biochar+80%BECCS)	0	0	0	0	0	0	0	0	0	0	0	21.0195	42.0389	63.0584	84.0778	105.097	126.117	147.136	168.156	189.175	210.195	231.214	252.233	273.253	294.272	315.292	336.311	357.331	378.35	399.37	420.389
Senerios 2 (11%biochar+69%BECCS)	0	0	0	0	0	0	0	0	0	0	0	20.918	41.856	62.814	83.7924	104.791	125.81	146.85	167.911	188.993	210.096	231.22	252.366	273.534	294.723	315.934	337.168	358.423	379.701	401.002	422.326
Senerios 3 (33%biochar+47%BECCS)	0	0	0	0	0	0	0	0	0	0	0	19.2692	38.7204	58.3583	78.188	98.2147	118.444	138.88	159.53	180.4	201.494	222.819	244.381	266.188	288.244	310.557	333.135	355.983	379.11	402.522	426.228
Senerios 4 (73%biochar+7%BECCS)	0	0	0	0	0	0	0	0	0	0	0	6.80902	14.2544	22.4186	31.3947	41.2879	52.2169	64.316	77.7368	92.6503	109.25	127.754	148.41	171.496	197.326	226.257	258.689	295.077	335.933	381.836	433.439
Senerios 5 (73%biochar+7%biochar)--biochar	0	0	0	0	0	0	0	0	0	0	0	0.587257	1.17451	1.76177	2.34903	2.93629	3.52354	4.1108	4.69806	5.28532	5.87257	6.45983	7.04709	7.63435	8.2216	8.80886	9.39612	9.98337	10.5706	11.1579	11.7451
Senerios 6 (100% crops)	0	0	0	0	0	0	0	0	0	0	0	27.8503	55.7006	83.5509	111.401	139.251	167.102	194.952	222.802	250.653	278.503	306.353	334.203	362.054	389.904	417.754	445.605	473.455	501.305	529.155	557.006
Biochar （Negative: fixed carbon + biochar soil effect）	2020	2021	2022	2023	2024	2025	2026	2027	2028	2029	2030	2031	2032	2033	2034	2035	2036	2037	2038	2039	2040	2041	2042	2043	2044	2045	2046	2047	2048	2049	2050
Scenario 1 (0%biochar+80%BECCS)	0	0	0	0	0	0	0	0	0	0	0	0	0	0	0	0	0	0	0	0	0	0	0	0	0	0	0	0	0	0	0
Senerios 2 (11%biochar+69%BECCS)	15.8542	15.8614	15.8687	15.8759	15.8831	15.8904	15.8976	15.9048	15.9121	15.9193	15.9266	68.3253	64.9747	61.5994	58.1991	54.7736	51.3228	47.8465	44.3444	40.8164	37.2623	33.6819	30.075	26.4415	22.781	19.0934	15.3786	11.6363	7.86623	4.06831	0.242278
Senerios 3 (33%biochar+47%BECCS)	47.5627	47.6276	47.6927	47.7579	47.8231	47.8885	47.954	48.0196	48.0853	48.1511	48.217	208.515	199.967	191.19	182.176	172.919	163.412	153.649	143.623	133.327	122.754	111.895	100.744	89.2924	77.5321	65.4549	53.0521	40.3152	27.2349	13.8022	0.00743686
Senerios 4 (73%biochar+7%BECCS)	105.214	105.532	105.851	106.171	106.493	106.815	107.139	107.464	107.79	108.117	108.446	481.702	474.859	467.129	458.398	448.536	437.396	424.814	410.602	394.548	376.415	355.934	332.799	306.668	277.151	243.812	206.153	163.617	115.57	61.3004	0.000494642
Senerios 5 (73%biochar+7%biochar)	105.214	105.532	105.851	106.171	106.493	106.815	107.139	107.464	107.79	108.117	108.446	109.302	110.309	111.242	112.177	113.113	114.05	114.988	115.928	116.868	117.811	118.754	119.699	120.645	121.592	122.54	123.49	124.442	125.394	126.348	127.303
Senerios 6 (100% crops)	144.129	144.966	145.807	146.652	147.502	148.355	149.213	150.074	150.94	151.811	152.685	652.534	618.19	583.847	549.503	515.159	480.815	446.471	412.127	377.783	343.439	309.095	274.751	240.407	206.063	171.72	137.376	103.032	68.6878	34.3439	0
Senerios 7 (100%-crops+energy crops+forest)	221.281	224.799	228.35	231.906	235.467	239.034	242.605	246.181	249.763	253.35	256.941	1087.24	1039.67	991.023	941.306	890.517	838.656	785.722	731.716	676.638	620.487	563.264	504.968	445.6	385.16	323.648	261.063	197.406	132.676	66.8742	0
Biochar （Life-cycle GHG for a demonstration BIPP system）	2020	2021	2022	2023	2024	2025	2026	2027	2028	2029	2030	2031	2032	2033	2034	2035	2036	2037	2038	2039	2040	2041	2042	2043	2044	2045	2046	2047	2048	2049	2050
Scenario 1 (0%biochar+80%BECCS)	0	0	0	0	0	0	0	0	0	0	0	0	0	0	0	0	0	0	0	0	0	0	0	0	0	0	0	0	0	0	0
Senerios 2 (11%biochar+69%BECCS)	12.0947	12.0982	12.1016	12.1051	12.1086	12.1121	12.1155	12.119	12.1225	12.126	12.1294	34.9836	33.2681	31.5399	29.7989	28.045	26.2781	24.4982	22.705	20.8986	19.0789	17.2457	15.3989	13.5384	11.6642	9.77614	7.87408	5.95795	4.02764	2.08304	0.12405
Senerios 3 (33%biochar+47%BECCS)	36.4211	36.4523	36.4835	36.5148	36.5461	36.5775	36.6089	36.6404	36.672	36.7035	36.7352	106.784	102.407	97.9115	93.2952	88.5545	83.686	78.6864	73.5519	68.2791	62.8643	57.3034	51.5927	45.7281	39.7055	33.5205	27.1689	20.6461	13.9475	7.06834	0.00380854
Senerios 4 (73%biochar+7%BECCS)	80.265	80.4175	80.5706	80.7243	80.8785	81.0333	81.1887	81.3447	81.5013	81.6585	81.8162	246.781	243.275	239.315	234.842	229.79	224.083	217.637	210.356	202.131	192.842	182.349	170.497	157.109	141.988	124.907	105.615	83.8227	59.208	31.4049	0.00025341
Senerios 5 (73%biochar+7%biochar)	80.265	80.4175	80.5706	80.7243	80.8785	81.0333	81.1887	81.3447	81.5013	81.6585	81.8162	81.9746	82.1335	82.293	82.4532	82.6139	82.7753	82.9372	83.0998	83.263	83.4268	83.5912	83.7562	83.9219	84.0882	84.2551	84.4227	84.5909	84.7597	84.9292	85.0993
	80.265	80.4175	80.5706	80.7243	80.8785	81.0333	81.1887	81.3447	81.5013	81.6585	81.8162	82.3596	82.9035	83.448	83.9931	84.5389	85.0852	85.6321	86.1797	86.7279	87.2767	87.8261	88.3761	88.9268	89.478	90.03	90.5825	91.1357	91.6895	92.244	92.7991
Senerios 6 (100% crops)	109.952	110.354	110.757	111.163	111.57	111.98	112.391	112.805	113.22	113.638	114.058	334.588	316.978	299.368	281.758	264.149	246.539	228.929	211.319	193.709	176.099	158.489	140.879	123.269	105.659	88.0495	70.4396	52.8297	35.2198	17.6099	0
Senerios 7 (100%-crops+energy crops+forest)	155.036	156.254	157.488	158.725	159.963	161.205	162.448	163.695	164.943	166.194	167.448	533.373	509.216	484.623	459.596	434.134	408.236	381.904	355.137	327.934	300.297	272.225	243.717	214.775	185.398	155.586	125.339	94.6564	63.5393	31.9871	0
BECCS（Negative: fixed carbon + biochar soil effect）	2020	2021	2022	2023	2024	2025	2026	2027	2028	2029	2030	2031	2032	2033	2034	2035	2036	2037	2038	2039	2040	2041	2042	2043	2044	2045	2046	2047	2048	2049	2050
Scenario 1 (0%biochar+80%BECCS)	0	0	0	0	0	0	0	0	0	0	0	17.6462	35.2923	52.9385	70.5846	88.2308	105.877	123.523	141.169	158.815	176.462	194.108	211.754	229.4	247.046	264.692	282.339	299.985	317.631	335.277	352.923
Senerios 2 (11%biochar+69%BECCS)	0	0	0	0	0	0	0	0	0	0	0	17.561	35.1387	52.7334	70.345	87.9737	105.62	123.283	140.964	158.663	176.379	194.113	211.865	229.636	247.425	265.232	283.057	300.902	318.765	336.647	354.549
Senerios 3 (33%biochar+47%BECCS)	0	0	0	0	0	0	0	0	0	0	0	16.1768	32.5063	48.9927	65.64	82.4527	99.4353	116.592	133.928	151.448	169.157	187.06	205.162	223.469	241.985	260.718	279.672	298.853	318.268	337.924	357.825
Senerios 4 (73%biochar+7%BECCS)	0	0	0	0	0	0	0	0	0	0	0	5.71628	11.9668	18.8208	26.3563	34.6618	43.8369	53.9943	65.2612	77.7814	91.7171	107.252	124.593	143.973	165.658	189.946	217.174	247.722	282.021	320.557	363.879
Senerios 5 (73%biochar+7%biochar)--biochar	0	0	0	0	0	0	0	0	0	0	0	0	0	0	0	0	0	0	0	0	0	0	0	0	0	0	0	0	0	0	0
Senerios 6 (100% crops)	0	0	0	0	0	0	0	0	0	0	0	23.3807	46.7615	70.1422	93.523	116.904	140.284	163.665	187.046	210.427	233.807	257.188	280.569	303.95	327.33	350.711	374.092	397.473	420.853	444.234	467.615
Senerios 7 (100%-crops+energy crops+forest)	0	0	0	0	0	0	0	0	0	0	0	38.7488	78.2177	118.407	159.316	200.945	243.294	286.364	330.153	374.663	419.892	465.842	512.512	559.901	608.011	656.841	706.391	756.662	807.652	859.362	911.793
BECCS（Life-cycle GHG for a demonstration BIPP system）	2020	2021	2022	2023	2024	2025	2026	2027	2028	2029	2030	2031	2032	2033	2034	2035	2036	2037	2038	2039	2040	2041	2042	2043	2044	2045	2046	2047	2048	2049	2050
Scenario 1 (0%biochar+80%BECCS)	0	0	0	0	0	0	0	0	0	0	0	10.1821	20.3643	30.5464	40.7286	50.9107	61.0929	71.275	81.4572	91.6393	101.821	112.004	122.186	132.368	142.55	152.732	162.914	173.097	183.279	193.461	203.643
Senerios 2 (11%biochar+69%BECCS)	0	0	0	0	0	0	0	0	0	0	0	10.1244	20.2584	30.4022	40.5557	50.7192	60.8925	71.0759	81.2694	91.4731	101.687	111.911	122.146	132.391	142.647	152.913	163.19	173.478	183.776	194.086	204.407
Senerios 3 (33%biochar+47%BECCS)	0	0	0	0	0	0	0	0	0	0	0	9.31318	18.7143	28.2056	37.7897	47.469	57.246	67.1234	77.104	87.1904	97.3856	107.692	118.114	128.653	139.314	150.098	161.01	172.053	183.231	194.546	206.004
Senerios 4 (73%biochar+7%BECCS)	0	0	0	0	0	0	0	0	0	0	0	3.28211	6.87097	10.8063	15.133	19.9017	25.1698	31.0019	37.471	44.6597	52.6611	61.5807	71.5372	82.665	95.1159	109.061	124.694	142.234	161.928	184.054	208.928
Senerios 5 (73%biochar+7%biochar)--biochar	0	0	0	0	0	0	0	0	0	0	0	0	0	0	0	0	0	0	0	0	0	0	0	0	0	0	0	0	0	0	0
Senerios 6 (100% crops)	0	0	0	0	0	0	0	0	0	0	0	13.3648	26.7328	40.0992	53.4656	66.8321	80.1985	93.5649	106.931	120.298	133.664	147.031	160.397	173.763	187.13	200.496	213.863	227.229	240.595	253.962	267.328
Senerios 7 (100%-crops+energy crops+forest)	0	0	0	0	0	0	0	0	0	0	0	21.1042	42.5174	64.2395	86.2706	108.611	131.26	154.218	177.485	201.06	224.945	249.139	273.642	298.454	323.574	349.004	374.743	400.79	427.147	453.813	480.787

## Sheet: Data 6
Unit (Mt CO2-eq/yr)
GHG emissions reduction per year （Base Case）	2020	2021	2022	2023	2024	2025	2026	2027	2028	2029	2030	2031	2032	2033	2034	2035	2036	2037	2038	2039	2040	2041	2042	2043	2044	2045	2046	2047	2048	2049	2050
Senerios 1	0	0	0	0	0	0	0	0	0	0	0	19.3597	38.7193	58.079	77.4386	96.7983	116.158	135.518	154.877	174.237	193.597	212.956	232.316	251.675	271.035	290.395	309.754	329.114	348.474	367.833	387.193
Senerios 2	17.9328	17.943	17.9533	17.9636	17.9739	17.9842	17.9945	18.0048	18.0151	18.0254	18.0357	66.2298	83.2202	100.212	117.205	134.2	151.197	168.194	185.194	202.195	219.197	236.202	253.207	270.215	287.223	304.234	321.246	338.26	355.275	372.293	389.311
Senerios 3	53.6614	53.7538	53.8464	53.9392	54.0321	54.1251	54.2184	54.3117	54.4053	54.499	54.5928	161.181	173.238	185.31	197.395	209.495	221.611	233.741	245.887	258.05	270.229	282.425	294.638	306.87	319.12	331.389	343.678	355.986	368.315	380.666	393.038
Senerios 4	119.008	119.461	119.915	120.371	120.828	121.287	121.748	122.21	122.675	123.141	123.609	338.092	340.254	342.468	344.743	347.085	349.504	352.01	354.613	357.326	360.165	363.144	366.282	369.599	373.12	376.87	380.879	385.18	389.812	394.817	400.243
Senerios 5	119.008	119.461	119.915	120.371	120.828	121.287	121.748	122.21	122.675	123.141	123.609	124.665	125.724	126.784	127.846	128.91	129.975	131.043	132.112	133.183	134.256	135.33	136.407	137.485	138.565	139.647	140.731	141.817	142.905	143.994	145.086
Senerios 6	163.025	164.216	165.413	166.616	167.825	169.04	170.26	171.487	172.72	173.959	175.204	476.352	478.414	480.475	482.536	484.597	486.659	488.72	490.781	492.842	494.903	496.965	499.026	501.087	503.148	505.21	507.271	509.332	511.393	513.455	515.516
Senerios 7	260.009	265.332	270.702	276.079	281.464	286.856	292.255	297.661	303.075	308.496	313.924	819.04	830.676	842.362	854.096	865.879	877.711	889.592	901.522	913.501	925.528	937.605	949.73	961.904	974.127	986.399	998.72	1011.09	1023.51	1035.98	1048.49
Cumulative GHG emissions reduction（Base Case）	2020	2021	2022	2023	2024	2025	2026	2027	2028	2029	2030	2031	2032	2033	2034	2035	2036	2037	2038	2039	2040	2041	2042	2043	2044	2045	2046	2047	2048	2049	2050
Senerios 1	0	0	0	0	0	0	0	0	0	0	0	19.3597	58.079	116.158	193.597	290.395	406.553	542.07	696.947	871.184	1064.78	1277.74	1510.05	1761.73	2032.76	2323.16	2632.91	2962.03	3310.5	3678.33	4065.53
Senerios 2	17.9328	35.8758	53.8291	71.7927	89.7666	107.751	125.745	143.75	161.765	179.791	197.826	264.056	347.276	447.488	564.694	698.894	850.091	1018.29	1203.48	1405.67	1624.87	1861.07	2114.28	2384.49	2671.72	2975.95	3297.2	3635.46	3990.73	4363.03	4752.34
Senerios 3	53.6614	107.415	161.262	215.201	269.233	323.358	377.576	431.888	486.293	540.792	595.385	756.566	929.804	1115.11	1312.51	1522	1743.62	1977.36	2223.24	2481.29	2751.52	3033.95	3328.58	3635.45	3954.57	4285.96	4629.64	4985.63	5353.94	5734.61	6127.65
Senerios 4	119.008	238.469	358.384	478.754	599.582	720.869	842.617	964.828	1087.5	1210.64	1334.25	1672.34	2012.6	2355.07	2699.81	3046.89	3396.4	3748.41	4103.02	4460.35	4820.51	5183.66	5549.94	5919.54	6292.66	6669.53	7050.41	7435.59	7825.4	8220.22	8620.46
Senerios 5	119.008	238.469	358.384	478.754	599.582	720.869	842.617	964.828	1087.5	1210.64	1334.25	1458.92	1584.64	1711.42	1839.27	1968.18	2098.16	2229.2	2361.31	2494.49	2628.75	2764.08	2900.49	3037.97	3176.54	3316.18	3456.92	3598.73	3741.64	3885.63	4030.72
Senerios 6	163.025	327.241	492.655	659.271	827.096	996.135	1166.4	1337.88	1510.6	1684.56	1859.77	2336.12	2814.53	3295.01	3777.54	4262.14	4748.8	5237.52	5728.3	6221.14	6716.04	7213.01	7712.04	8213.12	8716.27	9221.48	9728.75	10238.1	10749.5	11262.9	11778.4
Senerios 7	260.009	525.34	796.042	1072.12	1353.59	1640.44	1932.7	2230.36	2533.43	2841.93	3155.85	3974.89	4805.57	5647.93	6502.03	7367.91	8245.62	9135.21	10036.7	10950.2	11875.8	12813.4	13763.1	14725	15699.1	16685.5	17684.2	18695.3	19718.8	20754.8	21803.3
Biochar stability -- 60%
GHG emissions reduction per year (Case A)	2020	2021	2022	2023	2024	2025	2026	2027	2028	2029	2030	2031	2032	2033	2034	2035	2036	2037	2038	2039	2040	2041	2042	2043	2044	2045	2046	2047	2048	2049	2050
Senerios 1	0	0	0	0	0	0	0	0	0	0	0	19.3597	38.7193	58.079	77.4386	96.7983	116.158	135.518	154.877	174.237	193.597	212.956	232.316	251.675	271.035	290.395	309.754	329.114	348.474	367.833	387.193
Senerios 2	15.8728	15.8822	15.8916	15.901	15.9104	15.9198	15.9292	15.9387	15.9481	15.9576	15.967	64.2563	81.3434	98.4328	115.524	132.618	149.714	166.812	183.913	201.016	218.121	235.229	252.339	269.451	286.565	303.683	320.802	337.924	355.048	372.175	389.304
Senerios 3	47.4813	47.5659	47.6507	47.7356	47.8206	47.9058	47.9911	48.0766	48.1622	48.2479	48.3338	155.162	167.466	179.791	192.137	204.504	216.894	229.306	241.741	254.201	266.685	279.195	291.73	304.292	316.882	329.5	342.146	354.823	367.529	380.267	393.037
Senerios 4	105.337	105.751	106.167	106.584	107.003	107.423	107.845	108.268	108.693	109.12	109.548	324.206	326.565	329.002	331.529	334.155	336.895	339.764	342.776	345.953	349.314	352.883	356.688	360.759	365.131	369.842	374.936	380.464	386.481	393.05	400.243
Senerios 5	105.337	105.751	106.167	106.584	107.003	107.423	107.845	108.268	108.693	109.12	109.548	110.497	111.449	112.402	113.356	114.312	115.27	116.229	117.19	118.153	119.118	120.084	121.052	122.021	122.992	123.965	124.94	125.916	126.894	127.874	128.856
Senerios 6	144.298	145.388	146.483	147.583	148.689	149.801	150.918	152.041	153.169	154.303	155.442	457.579	460.628	463.678	466.727	469.776	472.825	475.875	478.924	481.973	485.023	488.072	491.121	494.171	497.22	500.269	503.319	506.368	509.417	512.466	515.516
Senerios 7	227.372	232.122	236.912	241.709	246.513	251.323	256.14	260.964	265.794	270.631	275.475	782.13	795.304	808.571	821.933	835.388	848.938	862.581	876.319	890.15	904.075	918.094	932.207	946.414	960.715	975.109	989.598	1004.18	1018.86	1033.63	1048.49
Cumulative GHG emissions reduction（Case A）	2020	2021	2022	2023	2024	2025	2026	2027	2028	2029	2030	2031	2032	2033	2034	2035	2036	2037	2038	2039	2040	2041	2042	2043	2044	2045	2046	2047	2048	2049	2050
Senerios 1	0	0	0	0	0	0	0	0	0	0	0	19.3597	58.079	116.158	193.597	290.395	406.553	542.07	696.947	871.184	1064.78	1277.74	1510.05	1761.73	2032.76	2323.16	2632.91	2962.03	3310.5	3678.33	4065.53
Senerios 2	15.8728	31.7549	47.6465	63.5475	79.4579	95.3777	111.307	127.246	143.194	159.151	175.118	239.375	320.718	419.151	534.675	667.293	817.007	983.82	1167.73	1368.75	1586.87	1822.1	2074.44	2343.89	2630.45	2934.14	3254.94	3592.86	3947.91	4320.09	4709.39
Senerios 3	47.4813	95.0473	142.698	190.434	238.254	286.16	334.151	382.228	430.39	478.638	526.972	682.134	849.6	1029.39	1221.53	1426.03	1642.93	1872.23	2113.97	2368.17	2634.86	2914.05	3205.78	3510.08	3826.96	4156.46	4498.6	4853.43	5220.96	5601.22	5994.26
Senerios 4	105.337	211.089	317.256	423.84	530.843	638.266	746.11	854.379	963.072	1072.19	1181.74	1505.95	1832.51	2161.51	2493.04	2827.2	3164.09	3503.86	3846.63	4192.59	4541.9	4894.78	5251.47	5612.23	5977.36	6347.2	6722.14	7102.6	7489.08	7882.13	8282.38
Senerios 5	105.337	211.089	317.256	423.84	530.843	638.266	746.11	854.379	963.072	1072.19	1181.74	1292.24	1403.69	1516.09	1629.44	1743.76	1859.03	1975.25	2092.44	2210.6	2329.72	2449.8	2570.85	2692.87	2815.86	2939.83	3064.77	3190.69	3317.58	3445.45	3574.31
Senerios 6	144.298	289.685	436.168	583.752	732.441	882.242	1033.16	1185.2	1338.37	1492.67	1648.11	2105.69	2566.32	3030	3496.73	3966.5	4439.33	4915.2	5394.13	5876.1	6361.12	6849.2	7340.32	7834.49	8331.71	8831.98	9335.29	9841.66	10351.1	10863.5	11379.1
Senerios 7	227.372	459.494	696.405	938.114	1184.63	1435.95	1692.09	1953.05	2218.85	2489.48	2764.95	3547.08	4342.39	5150.96	5972.89	6808.28	7657.22	8519.8	9396.12	10286.3	11190.3	12108.4	13040.6	13987.1	14947.8	15922.9	16912.5	17916.7	18935.5	19969.1	21017.6
Biochar stability -- 80%
GHG emissions reduction per year (Case B)	2020	2021	2022	2023	2024	2025	2026	2027	2028	2029	2030	2031	2032	2033	2034	2035	2036	2037	2038	2039	2040	2041	2042	2043	2044	2045	2046	2047	2048	2049	2050
Senerios 1	0	0	0	0	0	0	0	0	0	0	0	19.3597	38.7193	58.079	77.4386	96.7983	116.158	135.518	154.877	174.237	193.597	212.956	232.316	251.675	271.035	290.395	309.754	329.114	348.474	367.833	387.193
Senerios 2	21.0094	21.0212	21.0329	21.0447	21.0565	21.0683	21.0801	21.0919	21.1037	21.1155	21.1273	69.1794	86.0251	102.871	119.718	136.565	153.412	170.26	187.108	203.957	220.806	237.656	254.506	271.356	288.207	305.058	321.91	338.762	355.615	372.468	389.322
Senerios 3	62.8913	62.9971	63.1032	63.2094	63.3158	63.4224	63.5292	63.6361	63.7432	63.8505	63.958	170.187	181.875	193.567	205.264	216.964	228.668	240.377	252.09	263.808	275.53	287.257	298.989	310.726	322.469	334.216	345.969	357.727	369.492	381.262	393.038
Senerios 4	139.426	139.944	140.464	140.986	141.51	142.036	142.564	143.093	143.625	144.159	144.695	358.917	360.782	362.663	364.56	366.476	368.413	370.375	372.363	374.383	376.437	378.531	380.669	382.857	385.102	387.41	389.791	392.254	394.808	397.467	400.243
Senerios 5	139.426	139.944	140.464	140.986	141.51	142.036	142.564	143.093	143.625	144.159	144.695	145.921	147.149	148.379	149.611	150.846	152.082	153.321	154.561	155.804	157.048	158.295	159.544	160.795	162.048	163.303	164.561	165.821	167.082	168.346	169.612
Senerios 6	190.995	192.358	193.729	195.106	196.49	197.881	199.279	200.683	202.095	203.514	204.94	504.602	505.176	505.751	506.325	506.899	507.474	508.048	508.623	509.197	509.772	510.346	510.92	511.495	512.069	512.644	513.218	513.792	514.367	514.941	515.516
Senerios 7	297.607	303.453	309.349	315.254	321.168	327.09	333.02	338.959	344.905	350.861	356.825	860.06	869.819	879.595	889.388	899.199	909.028	918.875	928.739	938.621	948.521	958.439	968.374	978.326	988.297	998.285	1008.29	1018.31	1028.36	1038.41	1048.49
Cumulative GHG emissions reduction（Case B）	2020	2021	2022	2023	2024	2025	2026	2027	2028	2029	2030	2031	2032	2033	2034	2035	2036	2037	2038	2039	2040	2041	2042	2043	2044	2045	2046	2047	2048	2049	2050
Senerios 1	0	0	0	0	0	0	0	0	0	0	0	19.3597	58.079	116.158	193.597	290.395	406.553	542.07	696.947	871.184	1064.78	1277.74	1510.05	1761.73	2032.76	2323.16	2632.91	2962.03	3310.5	3678.33	4065.53
Senerios 2	21.0094	42.0306	63.0635	84.1082	105.165	126.233	147.313	168.405	189.509	210.624	231.752	300.931	386.956	489.827	609.545	746.11	899.522	1069.78	1256.89	1460.85	1681.65	1919.31	2173.81	2445.17	2733.38	3038.44	3360.35	3699.11	4054.72	4427.19	4816.51
Senerios 3	62.8913	125.888	188.992	252.201	315.517	378.939	442.468	506.105	569.848	633.698	697.656	867.843	1049.72	1243.29	1448.55	1665.51	1894.18	2134.56	2386.65	2650.46	2925.99	3213.24	3512.23	3822.96	4145.43	4479.64	4825.61	5183.34	5552.83	5934.09	6327.13
Senerios 4	139.426	279.37	419.834	560.82	702.33	844.366	986.93	1130.02	1273.65	1417.81	1562.5	1921.42	2282.2	2644.86	3009.42	3375.9	3744.31	4114.69	4487.05	4861.43	5237.87	5616.4	5997.07	6379.93	6765.03	7152.44	7542.23	7934.48	8329.29	8726.76	9127
Senerios 5	139.426	279.37	419.834	560.82	702.33	844.366	986.93	1130.02	1273.65	1417.81	1562.5	1708.42	1855.57	2003.95	2153.56	2304.41	2456.49	2609.81	2764.37	2920.18	3077.22	3235.52	3395.06	3555.86	3717.91	3881.21	4045.77	4211.59	4378.67	4547.02	4716.63
Senerios 6	190.995	383.353	577.082	772.188	968.678	1166.56	1365.84	1566.52	1768.62	1972.13	2177.07	2681.67	3186.85	3692.6	4198.92	4705.82	5213.3	5721.35	6229.97	6739.17	7248.94	7759.28	8270.2	8781.7	9293.77	9806.41	10319.6	10833.4	11347.8	11862.7	12378.2
Senerios 7	297.607	601.06	910.409	1225.66	1546.83	1873.92	2206.94	2545.9	2890.81	3241.67	3598.49	4458.55	5328.37	6207.96	7097.35	7996.55	8905.58	9824.46	10753.2	11691.8	12640.3	13598.8	14567.1	15545.5	16533.8	17532.1	18540.3	19558.7	20587	21625.4	22673.9
Transport model -- 100km, gasoline
GHG emissions reduction per year (Case C)	2020	2021	2022	2023	2024	2025	2026	2027	2028	2029	2030	2031	2032	2033	2034	2035	2036	2037	2038	2039	2040	2041	2042	2043	2044	2045	2046	2047	2048	2049	2050
Senerios 1	0	0	0	0	0	0	0	0	0	0	0	19.036	38.0721	57.1081	76.1442	95.1802	114.216	133.252	152.288	171.324	190.36	209.397	228.433	247.469	266.505	285.541	304.577	323.613	342.649	361.685	380.721
Senerios 2	16.4968	16.5065	16.5161	16.5257	16.5353	16.5449	16.5546	16.5642	16.5739	16.5835	16.5932	64.5316	81.2671	98.0042	114.743	131.484	148.226	164.97	181.716	198.463	215.212	231.963	248.716	265.471	282.227	298.985	315.746	332.508	349.271	366.037	382.805
Senerios 3	49.3536	49.4401	49.5267	49.6135	49.7004	49.7875	49.8748	49.9621	50.0497	50.1373	50.2251	156.684	168.614	180.56	192.522	204.5	216.496	228.508	240.538	252.587	264.654	276.74	288.847	300.973	313.121	325.289	337.48	349.694	361.93	374.191	386.476
Senerios 4	109.479	109.902	110.327	110.754	111.182	111.611	112.042	112.475	112.91	113.346	113.783	328.285	330.469	332.714	335.026	337.415	339.89	342.462	345.145	347.952	350.9	354.007	357.293	360.782	364.5	368.476	372.744	377.342	382.312	387.704	393.57
Senerios 5	109.479	109.902	110.327	110.754	111.182	111.611	112.042	112.475	112.91	113.346	113.783	114.763	115.744	116.727	117.711	118.697	119.685	120.674	121.665	122.658	123.652	124.649	125.646	126.646	127.647	128.65	129.655	130.662	131.67	132.68	133.692
Senerios 6	149.971	151.086	152.206	153.331	154.462	155.599	156.741	157.889	159.043	160.202	161.367	462.779	465.103	467.427	469.752	472.076	474.4	476.724	479.049	481.373	483.697	486.022	488.346	490.67	492.995	495.319	497.643	499.967	502.292	504.616	506.94
Senerios 7	240.372	245.144	249.96	254.781	259.608	264.441	269.279	274.123	278.972	283.827	288.688	797.255	809.846	822.508	835.239	848.041	860.913	873.856	886.868	899.951	913.103	926.326	939.62	952.983	966.416	979.92	993.494	1007.14	1020.85	1034.64	1048.49
Cumulative GHG emissions reduction（Case C）	2020	2021	2022	2023	2024	2025	2026	2027	2028	2029	2030	2031	2032	2033	2034	2035	2036	2037	2038	2039	2040	2041	2042	2043	2044	2045	2046	2047	2048	2049	2050
Senerios 1	0	0	0	0	0	0	0	0	0	0	0	19.036	57.1081	114.216	190.36	285.541	399.757	533.009	685.298	856.622	1046.98	1256.38	1484.81	1732.28	1998.78	2284.33	2588.9	2912.52	3255.16	3616.85	3997.57
Senerios 2	16.4968	33.0033	49.5194	66.045	82.5804	99.1253	115.68	132.244	148.818	165.402	181.995	246.526	327.793	425.798	540.541	672.024	820.25	985.22	1166.94	1365.4	1580.61	1812.57	2061.29	2326.76	2608.99	2907.97	3223.72	3556.23	3905.5	4271.54	4654.34
Senerios 3	49.3536	98.7936	148.32	197.934	247.634	297.422	347.297	397.259	447.308	497.446	547.671	704.355	872.969	1053.53	1246.05	1450.55	1667.05	1895.56	2136.09	2388.68	2653.33	2930.07	3218.92	3519.89	3833.01	4158.3	4495.78	4845.48	5207.41	5581.6	5968.07
Senerios 4	109.479	219.381	329.709	440.462	551.644	663.255	775.297	887.773	1000.68	1114.03	1227.81	1556.1	1886.57	2219.28	2554.3	2891.72	3231.61	3574.07	3919.22	4267.17	4618.07	4972.08	5329.37	5690.15	6054.65	6423.13	6795.87	7173.21	7555.52	7943.23	8336.8
Senerios 5	109.479	219.381	329.709	440.462	551.644	663.255	775.297	887.773	1000.68	1114.03	1227.81	1342.57	1458.32	1575.04	1692.76	1811.45	1931.14	2051.81	2173.48	2296.13	2419.79	2544.44	2670.08	2796.73	2924.38	3053.03	3182.68	3313.34	3445.01	3577.69	3711.39
Senerios 6	149.971	301.057	453.263	606.594	761.057	916.656	1073.4	1231.29	1390.33	1550.53	1711.9	2174.68	2639.78	3107.21	3576.96	4049.03	4523.43	5000.16	5479.21	5960.58	6444.28	6930.3	7418.65	7909.32	8402.31	8897.63	9395.27	9895.24	10397.5	10902.1	11409.1
Senerios 7	240.372	485.516	735.476	990.257	1249.87	1514.31	1783.58	2057.71	2336.68	2620.51	2909.19	3706.45	4516.3	5338.8	6174.04	7022.08	7883	8756.85	9643.72	10543.7	11456.8	12383.1	13322.7	14275.7	15242.1	16222	17215.5	18222.7	19243.5	20278.2	21326.7
Transport model -- 20km, electricity
GHG emissions reduction per year (Case D)	2020	2021	2022	2023	2024	2025	2026	2027	2028	2029	2030	2031	2032	2033	2034	2035	2036	2037	2038	2039	2040	2041	2042	2043	2044	2045	2046	2047	2048	2049	2050
Senerios 1	0	0	0	0	0	0	0	0	0	0	0	19.468	38.936	58.404	77.8719	97.3399	116.808	136.276	155.744	175.212	194.68	214.148	233.616	253.084	272.552	292.02	311.488	330.956	350.424	369.892	389.36
Senerios 2	18.5398	18.5504	18.5609	18.5715	18.5821	18.5926	18.6032	18.6138	18.6244	18.635	18.6456	66.9195	83.9892	101.06	118.133	135.207	152.282	169.359	186.437	203.517	220.598	237.68	254.764	271.849	288.936	306.025	323.115	340.206	357.299	374.394	391.49
Senerios 3	55.4825	55.5775	55.6726	55.7679	55.8633	55.9589	56.0547	56.1506	56.2467	56.3429	56.4393	163.056	175.141	187.239	199.35	211.474	223.613	235.765	247.932	260.115	272.312	284.526	296.756	309.002	321.266	333.547	345.846	358.164	370.501	382.858	395.234
Senerios 4	123.037	123.502	123.968	124.436	124.906	125.378	125.851	126.326	126.803	127.282	127.762	342.23	344.371	346.562	348.808	351.118	353.498	355.959	358.51	361.164	363.933	366.833	369.881	373.095	376.497	380.113	383.968	388.095	392.528	397.307	402.477
Senerios 5	123.037	123.502	123.968	124.436	124.906	125.378	125.851	126.326	126.803	127.282	127.762	128.852	129.943	131.036	132.131	133.227	134.326	135.426	136.528	137.633	138.738	139.846	140.956	142.068	143.181	144.296	145.414	146.533	147.654	148.777	149.902
Senerios 6	168.544	169.767	170.997	172.232	173.474	174.722	175.976	177.236	178.502	179.775	181.053	482.053	483.966	485.878	487.79	489.702	491.615	493.527	495.439	497.351	499.264	501.176	503.088	505.001	506.913	508.825	510.737	512.65	514.562	516.474	518.387
Senerios 7	268.306	273.491	278.722	283.96	289.205	294.455	299.711	304.974	310.243	315.518	320.799	828.25	839.483	850.755	862.068	873.421	884.813	896.245	907.717	919.229	930.781	942.373	954.004	965.675	977.387	989.138	1000.93	1012.76	1024.63	1036.54	1048.49
Cumulative GHG emissions reduction（Case D）	2020	2021	2022	2023	2024	2025	2026	2027	2028	2029	2030	2031	2032	2033	2034	2035	2036	2037	2038	2039	2040	2041	2042	2043	2044	2045	2046	2047	2048	2049	2050
Senerios 1	0	0	0	0	0	0	0	0	0	0	0	19.468	58.404	116.808	194.68	292.02	408.828	545.104	700.847	876.059	1070.74	1284.89	1518.5	1771.59	2044.14	2336.16	2647.65	2978.6	3329.03	3698.92	4088.28
Senerios 2	18.5398	37.0902	55.6511	74.2226	92.8047	111.397	130.001	148.614	167.239	185.874	204.519	271.439	355.428	456.488	574.621	709.828	862.11	1031.47	1217.91	1421.42	1642.02	1879.7	2134.46	2406.31	2695.25	3001.27	3324.39	3664.6	4021.9	4396.29	4787.78
Senerios 3	55.4825	111.06	166.733	222.5	278.364	334.323	390.377	446.528	502.775	559.118	615.557	778.613	953.753	1140.99	1340.34	1551.82	1775.43	2011.19	2259.13	2519.24	2791.55	3076.08	3372.83	3681.84	4003.1	4336.65	4682.5	5040.66	5411.16	5794.02	6189.25
Senerios 4	123.037	246.539	370.507	494.943	619.849	745.227	871.078	997.404	1124.21	1251.49	1379.25	1721.48	2065.85	2412.41	2761.22	3112.34	3465.84	3821.8	4180.31	4541.47	4905.4	5272.24	5642.12	6015.21	6391.71	6771.82	7155.79	7543.88	7936.41	8333.72	8736.2
Senerios 5	123.037	246.539	370.507	494.943	619.849	745.227	871.078	997.404	1124.21	1251.49	1379.25	1508.1	1638.05	1769.08	1901.21	2034.44	2168.77	2304.19	2440.72	2578.35	2717.09	2856.94	2997.89	3139.96	3283.14	3427.44	3572.85	3719.39	3867.04	4015.82	4165.72
Senerios 6	168.544	338.311	509.308	681.541	855.015	1029.74	1205.71	1382.95	1561.45	1741.22	1922.28	2404.33	2888.3	3374.17	3861.96	4351.67	4843.28	5336.81	5832.25	6329.6	6828.86	7330.04	7833.13	8338.13	8845.04	9353.87	9864.6	10377.3	10891.8	11408.3	11926.7
Senerios 7	268.306	541.797	820.519	1104.48	1393.68	1688.14	1987.85	2292.82	2603.07	2918.59	3239.38	4067.63	4907.12	5757.87	6619.94	7493.36	8378.17	9274.42	10182.1	11101.4	12032.1	12974.5	13928.5	14894.2	15871.6	16860.7	17861.7	18874.4	19899	20935.6	21984.1
